# Supplementary material for: Are political-opinion pollsters missing ambivalence: “I love Trump”… “I hate Trump”
Source: PLoS One. 2021 Mar 11;16(3):e0247580. doi: 10.1371/journal.pone.0247580 (PMC7951855; doi:10.1371/journal.pone.0247580)
Supplement: S1 Raw data — (XLSX) [file pone.0247580.s001.xlsx]

## Sheet: Study 1 Data
									Trump Questionnaire Responses
Number	Survey	ID	Gender	Ethnicity	Political Affiliation	Year in School	Test Date	Age	Q1	Q2	Q3	Q4	Q5	Q6	Q7	Q8	Q9	Q10	Q11	Q12	Q13	Q14	Q15	Q16	Q17	Q18	Q19	Q20	Q21	Q22	Q23	Q24	Q25	Q26	Q27	Q28
1	1	39	2	1	1	1	2017-12-01	18.6863	5	5	4	3	3	5	3	5	3	4	4	5	3	5	3	5	4	5	5	5	3	4	3	4	4	3	2	5
3	1	49	2	2	5	1	2017-12-01	18.1388	2	4	2	4	4	1	5	2	5	4	5	2	6	2	6	2	4	3	4	4	4	4	5	2	5	4	5	4
4	1	67	1	2	2	1	2017-12-01	18.3222	3	7	7	1	7	1	7	1	7	1	7	1	7	1	7	1	1	1	4	1	6	1	7	1	7	1	7	2
6	1	19	2	2	2	4	2017-12-01	22.5112	5	5	3	3	5	4	5	4	5	4	3	4	3	3	7	3	3	3	5	4	1	3	3	3	4	5	5	5
7	1	53	1	2	2	2	2017-12-01	19.1107	1	7	5	5	4	1	7	1	7	1	7	1	7	1	7	1	5	1	3	1	6	1	7	1	7	1	7	1
8	1	47	1	2	4	3	2017-12-01	20.5865	2	7	7	7	6	1	7	4	1	1	1	14	7	1	7	1	7	2	3	1	4	1	7	1	7	1	7	1
9	1	3	1	2	2	3	2017-12-01	20.5262	4	5	5	35	4	2	7	7	6	3	6	4	7	1	7	2	6	2	4	3	6	3	6	3	6	4	4	4
10	1	95	1	2	4	1	2017-12-01	18.2538	2	7	6	1	7	1	7	1	7	1	7	1	7	1	7	1	4	1	3	2	6	1	7	1	7	1	7	2
12	1	59	1	2	2	2	2017-12-01	19.7213	1	7	6	4	6	1	6	7	7	5	7	1	7	1	7	1	7	1	4	1	7	1	7	1	7	1	7	1
14	1	87	1	2	2	1	2017-12-01	18.7521	4	5	4	1	7	1	6	3	6	2	2	2	6	2	5	2	6	2	5	2	6	2	6	2	6	2	6	2
16	1	83	1	21	4	2	2017-12-01	19.8281	25	24	4	25	35	4	5	3	35	26	4	4	4	35	24	46	4	3	35	4	3	4	4	5	4	4	4	4
17	1	99	2	2	2	1	2017-12-01	18.3003	3	5	5	4	5	3	5	3	3	2	6	5	7	2	5	2	7	2	5	3	4	2	4	3	5	2	7	1
18	1	51	1	2	2	1	2017-12-01	18.418	5	7	6	3	6	1	7	1	5	4	5	3	3	1	6	2	6	1	4	1	4	1	7	1	7	1	7	1
19	1	21	1	41	2	1	2017-12-01	19.1491	1	7	7	5	5	1	7	1	7	1	7	1	7	1	7	1	7	1	1	1	7	1	7	1	7	1	7	1
20	1	41	1	4	2	1	2017-12-01	18.8479	2	2	2	2	2	2	5	3	7	1	7	4	3	1	7	1	3	1	1	1	7	1	7	1	7	1	7	4
28	1	11	1	214	2	1	2017-12-01	18.4728	4	6	5	3	5	1	7	1	6	3	6	3	5	1	5	2	4	1	4	1	35	1	6	1	6	4	6	3
29	1	9	1	12	4	2	2017-12-01	19.8828	4	3	3	3	5	2	5	1	2	2	5	3	4	2	5	2	5	3	3	3	5	1	5	2	5	2	6	1
30	1	45	1	5	2	2	2017-12-01	19.9485	5	6	5	4	4	3	5	3	5	3	5	4	4	2	5	4	4	2	3	4	4	2	4	2	4	1	5	4
41	1	27	2	1	1	2	2017-12-01	19.9376	6	4	1	7	1	7	1	7	1	7	1	7	1	3	1	6	2	5	7	7	1	6	1	5	1	6	1	5
42	1	15	2	2	4	2	2017-12-01	19.3161	5	4	5	5	3	1	5	7	6	1	4	3	1	2	6	3	5	4	5	5	6	3	3	4	5	7	4	4
45	1	33	2	3	5	2	2017-12-01	20.3099	6	3	6	6	4	3	4	1	3	3	5	4	5	2	5	4	3	4	5	1	5	1	5	1	7	4	7	1
46	1	1	1	1	1	2	2017-12-01	19.5515	7	4	4	5	1	7	1	4	1	7	1	5	1	5	1	7	1	6	7	6	1	5	1	7	3	3	3	5
48	1	55	2	2	2	1	2017-12-01	18.1114	3	7	5	4	3	1	7	1	7	1	1	1	7	1	7	1	7	1	1	1	4	1	6	1	7	1	7	1
49	1	31	1	1	1	1	2017-12-01	18.6261	6	2	2	5	2	7	1	6	2	6	2	6	1	7	1	7	1	7	6	6	2	6	1	6	2	7	1	7
50	1	29	1	45	2	1	2017-12-01	19.3079	5	3	3	3	6	3	6	4	3	2	6	5	4	3	5	4	4	2	3	5	5	2	6	2	7	2	5	4
53	1	91	1	2	2	1	2017-12-01	18.7931	5	6	5	4	4	2	6	2	4	3	5	3	4	4	3	3	5	3	5	3	4	2	4	4	6	4	6	4
55	1	71	1	24	2	1	2017-12-01	18.9766	3	5	6	4	5	1	7	1	2	2	6	3	7	2	35	2	5	2	3	2	5	2	6	3	6	2	7	4
57	1	75	2	12	5	1	2017-12-01	18.5631	3	5	7	4	7	1	7	2	7	1	7	3	7	1	7	1	3	1	2	2	6	1	7	1	6	1	7	1
59	1	17	1	2	2	1	2017-12-01	18.3742	1	6	5	25	5	1	7	1	6	1	7	2	7	3	7	2	7	1	4	1	35	2	1	2	7	3	6	1
61	1	81	1	51	4	1	2017-12-01	18.7247	6	5	2	4	3	5	5	36	3	5	5	5	1	5	3	5	35	3	7	2	1	35	3	3	3	1	35	4
64	1	79	1	2	1	1	2017-12-01	18.4043	5	7	5	5	3	5	4	4	5	5	3	6	2	3	5	4	2	5	6	3	2	4	3	3	5	1	5	4
65	1	93	1	1	2	1	2017-12-01	18.5248	2	7	6	3	6	1	7	3	5	2	6	2	6	1	1	1	5	1	2	2	7	1	5	1	6	4	6	2
66	1	97	1	12	0	1	2017-12-01	18.2729	4	4	4	4	4	4	4	4	4	4	4	4	4	4	4	4	4	4	5	4	4	4	4	4	4	3	4	4
68	1	63	1	4	2	2	2017-12-01	19.1874	1	3	2	1	7	3	6	5	5	1	4	2	6	1	7	2	7	2	4	2	2	2	6	1	7	4	7	2
70	1	235	2	1	2	2	2018-03-01	19.8363	3	2	5	4	4	2	7	1	7	3	7	3	5	1	7	3	4	1	3	1	4	1	5	1	6	1	5	3
72	1	231	1	2	2	1	2018-03-01	18.7548	4	4	6	4	5	2	5	1	6	2	5	2	5	1	6	2	6	1	3	1	4	2	6	2	6	1	7	4
75	1	233	2	2	3	1	2018-03-01	18.8753	7	4	2	6	3	6	4	4	6	6	5	7	25	4	5	5	3	5	35	35	35	3	1	5	3	4	5	3
78	1	223	2	42	2	1	2018-03-01	18.5604	3	6	5	3	101	2	6	2	35	2	5	3	5	2	6	2	4	2	3	2	7	2	6	2	6	3	7	101
79	1	225	1	2	2	1	2018-03-01	18.3605	3	5	6	35	5	2	6	4	5	4	7	3	4	3	6	2	5	2	4	3	4	3	5	2	5	4	5	3
81	1	227	1	12	2	1	2018-03-01	18.8588	5	3	35	3	6	2	6	2	6	2	6	4	5	1	6	2	6	2	3	3	5	3	6	2	6	1	6	2
83	1	229	1	2	2	1	2018-03-01	18.6425	2	3	6	4	5	1	7	2	6	6	3	3	5	1	6	1	7	1	2	2	5	1	7	1	7	1	7	2
84	1	209	1	4	1	1	2018-03-01	18.7931	2	2	2	2	6	2	6	2	6	2	6	2	7	2	7	1	1	1	1	2	7	1	7	1	7	1	7	1
87	1	203	1	23	4	1	2018-03-01	18.7	3	6	7	4	4	2	6	1	7	1	6	6	6	1	7	2	5	2	4	3	7	2	4	2	6	1	7	4
88	1	201	2	2	2	1	2018-03-01	18.9273	4	4	3	2	6	1	7	7	7	1	6	2	4	2	4	1	6	1	2	1	7	2	6	2	6	1	7	4
89	1	221	1	321	2	1	2018-03-01	19.3434	1	7	6	3	6	1	6	1	7	1	7	1	5	1	7	1	7	1	3	1	6	1	7	1	6	1	7	1
92	1	219	1	2	2	1	2018-03-01	18.3386	2	5	5	3	5	1	7	35	5	2	6	4	4	2	5	3	4	1	2	3	4	3	5	3	6	1	6	5
93	1	217	1	2	2	1	2018-03-01	18.6288	3	7	3	4	5	1	7	2	6	3	6	3	6	2	7	1	5	1	3	3	5	2	7	1	7	1	7	4
96	1	215	1	1	2	1	2018-03-01	18.5221	6	4	6	5	3	5	4	4	3	5	4	5	2	5	3	5	3	5	5	3	3	5	3	4	4	3	5	4
98	1	213	1	4	2	1	2018-03-01	19.223	35	7	6	4	5	1	7	3	2	3	6	3	7	1	7	1	17	1	2	1	5	1	6	4	7	1	7	1
100	1	211	1	12	2	1	2018-03-01	19.0012	35	6	5	3	6	3	7	4	6	4	6	3	5	2	7	2	5	1	3	2	5	3	4	1	4	1	5	4
103	1	207	1	1	2	1	2018-03-01	19.1162	1	7	6	3	6	1	1	2	6	2	5	35	35	1	7	2	5	1	3	3	5	2	5	1	6	2	7	2
105	1	205	2	2	3	1	2018-03-01	18.3468	3	3	5	3	6	2	5	3	6	2	5	6	7	2	6	2	3	2	1	2	7	2	4	2	5	1	6	1
2	2	50	1	2	4	1	2017-12-01	18.9629	6	5	6	4	5	4	4	7	3	4	3	7	4	4	4	4	4	4	4	5	5	4	7	4	5	7	2	4
5	2	70	2	2	4	1	2017-12-01	18.2428	4	5	2	3	3	5	3	4	4	5	2	3	4	5	3	4	3	4	3	3	4	3	3	5	3	4	3	4
11	2	52	1	4	4	2	2017-12-01	20.0854	3	6	6	6	2	6	2	7	1	5	2	3	3	7	2	6	3	5	4	5	3	5	3	5	2	7	6	5
13	2	90	1	5	1	1	2017-12-01	18.4564	6	3	1	4	3	35	4	3	35	5	4	3	6	35	3	35	5	4	4	5	4	5	5	3	3	7	5	4
15	2	92	1	2	2	2	2017-12-01	19.1354	4	6	5	6	1	7	1	7	1	7	1	7	1	7	1	7	1	7	5	7	1	7	1	7	1	7	1	7
21	2	12	2	21	4	2	2017-12-01	20.017	2	7	6	6	2	7	1	7	1	5	1	35	35	6	1	7	3	4	7	6	1	7	3	7	1	7	3	7
22	2	42	2	4	5	1	2017-12-01	19.1874	3	5	4	4	4	5	3	5	3	5	2	5	1	5	3	5	2	5	5	6	3	5	3	5	3	7	5	5
23	2	48	1	2	4	1	2017-12-01	18.7137	4	4	4	4	3	4	3	3	4	3	4	4	4	4	5	3	5	4	4	3	5	4	4	5	4	5	4	4
24	2	96	2	2	2	1	2017-12-01	18.7028	4	6	35	36	3	5	3	5	4	3	2	3	5	6	2	5	4	5	3	5	4	5	4	3	3	7	6	5
25	2	14	1	3	5	4	2017-12-01	21.824	4	3	3	5	2	7	1	6	1	7	1	6	25	6	2	7	1	2	4	6	5	7	1	6	101	6	1	6
26	2	54	1	2	2	2	2017-12-01	19.3352	2	6	35	5	2	7	1	6	1	5	2	5	2	7	1	6	2	7	4	5	3	6	2	6	1	5	2	5
27	2	6	1	54	2	2	2017-12-01		3	3	5	6	1	7	1	7	2	6	1	5	2	7	1	6	1	7	4	4	3	6	2	7	1	5	1	6
31	2	16	1	2	4	1	2017-12-01	18.9547	35	5	7	35	2	7	1	1	1	1	1	1	1	1	1	7	3	1	6	7	6	6	1	7	1	7	1	7
32	2	20	1	1	1	2	2017-12-01	19.5953	5	5	3	3	4	5	3	4	3	4	1	2	5	4	3	5	4	4	2	3	5	4	4	4	3	7	4	4
33	2	40	1	31	2	1	2017-12-01	18.1196	4	5	4	4	3	5	3	6	3	5	3	6	2	5	3	6	3	5	3	6	2	6	2	7	2	7	2	6
34	2	36	1	2	2	1	2017-12-01	18.6015	25	5	6	37	3	7	3	6	3	5	3	35	3	7	1	6	3	5	4	3	4	5	3	5	2	5	3	5
35	2	100	1	21	1	1	2017-12-01	18.6015	35	6	5	6	3	4	3	3	5	5	2	4	3	5	3	5	4	5	3	6	3	5	3	6	3	7	2	5
36	2	80	1	2	2	1	2017-12-01	18.4427	2	3	6	7	1	7	1	6	2	6	1	7	2	7	1	7	2	7	4	6	4	7	1	7	1	7	2	7
37	2	98	1	2	5	1	2017-12-01	19.0861	1	7	6	6	2	7	1	4	4	7	1	6	1	7	1	7	1	7	4	4	4	6	1	6	1	7	1	7
38	2	78	2	21	5	1	2017-12-01	18.3605	4	6	7	3	1	7	1	7	4	7	1	4	1	7	1	7	1	7	4	5	3	7	1	7	1	7	1	7
39	2	4	1	24	2	4	2017-12-01	21.7638	4	3	4	5	2	7	6	6	2	6	1	6	1	7	1	7	1	7	1	5	4	7	2	6	2	7	1	7
40	2	32	1	3	2	2	2017-12-01		4	3	1	4	2	7	1	7	1	7	1	7	1	7	1	7	1	7	4	6	4	7	1	7	1	6	4	4
43	2	72	1	2	2	1	2017-12-01	18.7411	4	5	3	6	2	7	1	7	1	6	3	6	1	6	2	6	1	7	5	6	6	7	2	6	2	7	3	6
44	2	58	2	1	2	2	2017-12-01	19.609	2	5	6	101	101	7	2	6	2	5	2	101	5	7	2	7	1	6	4	5	3	6	3	6	2	5	1	7
47	2	2	1	4	1	4	2017-12-01	21.8021	5	5	3	4	4	4	4	4	4	3	3	3	5	4	4	4	4	3	3	4	3	4	3	5	4	5	5	4
51	2	60	2	2	2	1	2017-12-01	19.0039	4	5	6	5	35	6	3	36	3	4	5	25	7	4	3	6	4	5	35	5	3	6	3	5	4	6	4	5
52	2	38	2	2	1	1	2017-12-01	18.2127	7	4	5	1	7	1	7	2	7	1	4	1	6	1	6	1	5	1	1	1	1	1	1	1	6	6	6	1
54	2	64	2	2	4	1	2017-12-01	18.7466	2	7	7	7	2	7	1	7	1	7	2	7	1	7	1	6	1	6	5	6	4	6	1	7	2	4	2	7
56	2	8	1	4	4	1	2017-12-01	18.2264	35	3	3	5	3	2	3	5	3	6	3	35	3	6	1	2	3	5	35	7	35	7	3	7	35	7	7	7
58	2	74	1	25	4	3	2017-12-01	20.6412	27	5	6	3	1	5	1	5	2	7	1	3	3	5	1	2	1	6	6	4	3	5	2	5	2	7	1	4
60	2	88	2	2	2	1	2017-12-01	18.7521	1	1	6	5	3	5	3	1	3	4	1	5	1	5	1	7	4	4	7	7	4	7	4	7	5	5	1	7
62	2	82	1	52	2	1	2017-12-01	18.7329	35	7	7	7	1	7	1	7	1	7	1	2	2	7	1	7	1	7	35	7	7	7	1	7	1	15	1	7
63	2	84	1	54	2	1	2017-12-01	18.4126	1	7	7	5	1	7	1	7	1	7	1	7	1	7	1	7	1	7	7	7	7	7	1	7	1	7	1	7
67	2	86	1	41	2	1	2017-12-01	18.6179	3	5	6	6	1	7	1	7	1	5	1	35	2	7	1	7	1	7	2	6	3	6	2	7	1	35	1	6
69	2	236	2	1	2	2	2018-03-01	19.8363	1	6	5	6	2	7	1	7	1	5	1	5	2	7	1	7	2	7	2	2	3	7	2	6	1	6	1	7
71	2	238	1	2	2	1	2018-03-01	19.0806	35	6	4	3	3	5	3	2	4	7	2	2	5	6	1	5	4	5	2	5	4	5	4	6	1	7	1	4
73	2	232	1	2	3	1	2018-03-01	19.1737	4	4	4	4	2	7	4	24	1	6	14	7	1	47	24	24	1	6	4	5	4	4	4	46	4	6	4	4
74	2	230	2	2	3	1	2018-03-01	18.3468	3	4	5	7	2	6	2	6	4	4	3	5	3	5	3	5	3	5	2	5	2	5	4	4	3	3	3	4
76	2	234	2	2	3	1	2018-03-01	19.1764	4	7	4	3	3	5	3	6	2	5	2	4	3	5	2	5	3	3	3	5	17	6	5	5	3	7	2	5
77	2	224	2	1	1	1	2018-03-01	18.6343	3	5	4	4	4	4	4	3	4	3	4	4	4	3	4	4	5	4	4	4	4	3	4	5	3	4	4	3
80	2	226	1	2	3	1	2018-03-01	18.4673	3	5	6	4	3	7	1	7	3	6	1	2	1	7	1	7	2	6	6	6	2	6	3	6	1	6	1	6
82	2	228	2	1	5	1	2018-03-01	19.045	7	3	35	3	5	2	6	5	5	3	5	2	5	3	4	4	6	2	2	2	6	2	3	3	5	5	6	5
85	2	222	1	1	4	1	2018-03-01	18.8807	35	6	6	5	3	4	3	5	3	4	3	4	4	5	5	5	5	5	35	5	35	5	5	6	2	4	2	5
86	2	202	2	1	1	1	2018-03-01	18.6042	4	4	5	4	6	3	5	3	7	2	5	4	7	4	5	3	6	2	4	4	4	3	3	4	7	4	3	4
90	2	220	1	1	0	1	2018-03-01	18.3961	3	5	5	5	3	5	3	5	5	3	2	3	5	5	1	4	3	4	3	3	1	5	3	6	2	7	1	7
91	2	216	1	2	2	1	2018-03-01	19.442	3	5	5	7	2	7	1	7	1	5	1	7	1	7	1	7	1	7	3	4	5	7	1	6	2	7	2	4
94	2	218	1	42	2	1	2018-03-01	18.6015	3	7	7	5	1	7	1	7	3	6	2	4	3	6	1	6	1	7	4	4	2	5	2	7	2	4	1	6
95	2	214	1	1	2	1	2018-03-01	18.3112	1	6	7	5	3	7	1	7	1	6	1	7	1	7	1	7	1	7	5	5	3	7	1	7	1	7	1	5
97	2	212	1	4	4	1	2018-03-01	18.8616	2	7	7	5	3	1	1	6	3	5	3	4	3	7	2	5	1	6	4	5	2	7	2	5	1	6	1	7
99	2	210	1	5	4	1	2018-03-01	18.7603	4	4	2	5	1	7	1	7	1	7	4	7	1	7	1	7	1	7	4	4	5	7	1	7	1	7	1	47
101	2	208	1	2	2	1	2018-03-01	18.3277	2	6	5	5	1	7	1	6	1	6	1	6	1	7	1	7	2	5	4	5	3	7	2	7	1	7	1	6
102	2	206	1	2	2	1	2018-03-01	19.1025	6	3	5	7	1	5	5	5	3	4	3	3	3	4	3	4	3	5	5	4	5	5	3	7	7	7	3	4
104	2	204	1	14	5	1	2018-03-01	19.056	2	5	6	6	2	4	2	4	4	4	2	4	35	4	3	5	4	5	3	5	4	5	3	6	3	4	4	5

## Sheet: Study 2 Data
									General	Economy	News	Foreign	Immigration	Muller	Economy	General	Foreign	News	Mueller	Immigraion	General	Economy	News	Foreign	Immigration	Mueller	Economy	General	Foreign	News	Mueller	General	Econcomy	Foreign	Immigration	Mueller
ID	Survey Type	Gender	Age	Ethncity	Second Ethnicity	Political Affiliation	Years in School	Political Ideology	trump1	trump2	trump3	trump4	trump5	trump6	trump7	trump8	trump9	trump10	trump11	trump12	trump13	trump14	trump15	trump16	trump17	trump18	trump19	trump20	trump21	trump22	trump23	trump24	trump25	trump26	trump27	trump28
101	1	1	18.7316	2		2	1	2	1	5	4	4	2	4	4	4	2	4	2	4	2	2	2	34	1	1	2	5	1	4	4	2	4	2	2	5
102	1	1	18.803	2	1	2	1	3	1	5	1	5	1	4	1	4	1	34	2	5	1	4	1	4	1	4	4	5	1	5	5	5	2	5	2	5
104	1	1	19.5992	1		2	1	3	23	4	2	2	2	4	2	5	4	4	3	2	2	1	2	5	1	3	2	5	2	1	3	4	4	5	5	1
111	1	1	18.9211	3		2	1	3	1	1	1	1	1	1	2	5	1	3	3	5	1	34	1	3	1	3	5	5	2	2	3	4	12	34	1	34
112	1	1	19.1462	2		1	1	2	2	3	3	4	2	4	2	4	3	2	101	2	2	4	1	101	2	101	4	4	2	4	2	4	3	4	3	4
113	1	2	18.8497	2		2	1	3	1	4	2	4	1	3	2	5	1	3	5	5	1	2	1	4	1	3	1	4	2	4	2	4	3	3	4	3
114	1	1	19.7282	5		3	2	2	1	5	1	5	1	2	1	5	1	1	3	3	1	5	1	3	2	4	1	5	1	5	2	5	1	4	5	4
115	1	1	19.2286	4		2	1	3	2	4	1	34	2	3	4	4	4	4	2	5	2	2	1	2	1	2	1	4	2	2	4	24	4	3	1	3
116	1	1	18.663	1		2	1	2	1	2	1	4	1	3	2	4	3	1	3	34	2	24	1	4	1	3	2	24	2	2	2	24	2	5	14	2
117	1	1	19.4207	1		2	2	2	2	4	1	24	14	25	2	5	1	14	3	24	1	4	2	1	24	3	4	5	1	24	2	5	1	4	24	5
118	1	2	18.5916	3		2	1	3	12	4	4	5	1	34	23	4	34	3	4	5	2	34	1	5	1	12	4	4	3	5	34	4	3	5	34	5
121	1	1	19.3137	4		2	1	3	1	5	2	5	1	1	1	5	1	3	3	4	1	4	1	5	1	3	2	5	1	24	34	5	2	5	23	4
123	1	2	18.3336	1		3	1	2	3	3	2	3	2	3	3	4	2	2	3	4	3	2	5	3	3	3	4	2	4	1	3	4	3	3	4	4
124	1	1	18.4406	1		3	1	2	3	4	3	4	2	3	3	23	2	3	3	5	2	4	2	3	1	3	5	5	1	4	3	4	3	3	2	3
127	1	1	18.9293	4		3	1	2	23	35	23	4	13	34	24	2	1	23	3	3	2	3	13	3	12	3	1	3	12	23	23	34	2	3	24	23
128	1	2	20.571	1		3	3	2	1	4	1	25	1	3	2	45	12	3	2	24	1	24	1	4	1	5	3	5	1	3	4	5	3	4	2	24
130	1	1	21.5127			1	3		34	3	15	3	2	3	3	34	3	3	3	2	34	5	3	4	3	3	34	3	4	34	3	34	23	3	34	34
135	1	1	18.4846	2		2	1	2	23	4	34	4	2	2	3	2	2	2	2	2	2	3	3	3	23	2	2	3	2	23	3	2	23	2	2	3
136	1	1	18.3336	1		3	1	2	2	5	3	5	1	4	1	4	2	4	3	4	1	3	2	4	1	4	1	3	1	4	3	5	2	4	1	5
137	1	2	18.4598	1	2	1	1	1	45	2	1	23	3	3	5	12	5	1	3	5	45	1	34	3	45	12	5	12	5	1	2	1	5	1	23	12
140	1	1	20.8154	2		2	3	3	1	5	1	5	1	1	1	35	1	5	101	5	1	4	1	5	1	3	14	5	1	5	1	5	1	5	5	5
146	1	2	20.2773	2	4	2	2	2	3	4	4	3	2	2	3	4	2	3	3	3	2	2	2	4	3	2	1	4	3	2	4	4	3	4	4	4
147	1	1	19.7886	1		2	2	3	23	34	23	3	3	13	23	3	1	23	15	15	1	3	12	3	3	15	1	5	1	15	3	5	3	3	3	3
148	1	1	18.8717	1		2	1	3	1	5	2	5	1	101	2	5	1	101	101	5	1	101	1	101	1	101	4	5	1	1	101	5	1	4	1	3
149	1	1	18.9485	1		2	1	3	2	4	2	5	1	4	3	5	2	4	3	4	1	3	2	4	1	3	3	4	2	4	4	4	2	4	2	5
150	1	2	21.0377	1		2	3	2	2	4	12	45	3	24	23	5	2	4	12	34	13	34	12	45	12	45	2	5	34	45	5	4	4	5	1	5
154	1	2	19.3548	2		1	1	1	3	3	4	3	4	4	4	2	3	3	3	3	4	3	2	3	4	3	2	2	4	2	2	2	4	3	5	1
155	1	1	20.0247	2		2	2	3	1	5	1	5	1	4	1	5	1	3	1	5	1	4	1	5	1	5	1	5	1	4	5	5	1	5	1	5
158	1	2	18.5559	2	1	3	1	2	34	23	34	13	15	24	35	24	13	24	15	13	24	24	14	14	15	24	23	13	25	25	14	12	23	34	14	24
159	1	1	20.0769	1		2	2	2	1	5	4	5	2	2	2	4	2	3	3	4	2	4	1	4	1	3	1	5	1	3	5	4	3	4	2	4
161	1	1	19.4454	2		1	2	1	24	2	3	3	4	3	4	2	4	2	3	4	24	3	1	3	34	3	4	24	34	1	3	25	25	3	25	4
163	1	2	20.0275	2			2	1	3	3	3	3	4	3	3	3	4	3	3	3	3	3	4	3	4	2	4	12	34	12	3	2	4	3	3	3
165	1	1	20.2279	1	2	3	3	2	23	3	2	3	2	4	1	4	1	23	3	24	1	4	1	4	2	4	2	5	1	1	3	4	2	5	2	4
168	1	2	18.641	2		3	1	3	1	5	4	5	1	4	2	5	1	4	1	4	1	3	1	4	1	4	3	5	2	4	4	4	3	5	2	4
171	1	2	20.2498	1		2	2	1	15	24	2	5	1	3	3	3	24	4	3	2	2	3	2	2	2	3	3	3	2	2	2	4	3	3	4	5
172	1	2	20.6891	2		2	2	3	2	4	3	4	1	34	4	5	1	4	2	4	1	2	1	3	2	5	1	5	3	4	3	5	3	3	2	4
174	1	1	18.4681	2		1	1	2	4	2	4	3	2	3	4	2	4	2	2	2	3	2	2	3	3	3	4	24	24	4	2	2	4	3	4	2
175	1	2	19.4701	1		2	2	3	1	5	1	24	1	3	24	5	24	4	101	5	1	2	1	4	1	101	2	5	3	4	4	4	2	5	1	5
176	1	1	19.1078	1		2	1	2	1	14	1	5	1	5	1	2	1	24	101	2	1	3	2	4	1	4	1	101	1	101	101	101	1	5	5	24
178	1	2	18.7563	4		1	1	1	24	4	34	2	2	2	34	24	2	2	3	34	34	23	2	3	14	2	24	23	3	1	2	2	4	23	34	24
182	1	1	18.4653	1		2	1	3	1	5	5	5	1	1	1	5	1	3	3	5	1	5	1	1	1	5	1	5	1	1	3	5	1	5	3	1
184	1	2	20.0961	4		2	1	3	1	5	23	5	1	45	23	45	2	34	5	1	1	23	2	5	1	45	34	5	1	5	45	4	2	5	2	5
186	1	1	18.3665	2	1	4	1	2	3	24	2	3	5	3	2	4	1	3	3	5	1	24	1	4	1	3	1	34	12	34	3	3	3	2	23	3
188	1	2	20.7495	2		2	3	2	1	3	2	5	1	4	1	5	1	34	1	5	1	3	1	5	1	4	2	5	1	5	5	45	23	5	2	5
190	1	2	18.7948	2		1	1	1	24	3	2	3	4	4	4	2	3	4	4	4	4	2	2	3	4	3	4	3	4	4	3	3	4	3	4	4
191	1	1	18.9211	3		2	1	2	12	45	1	5	1	12	1	5	1	12	2	5	1	34	12	34	12	3	5	5	12	3	34	34	2	4	1	34
192	1	2	18.7811	1		2	1	3	1	5	1	5	4	3	1	4	1	1	3	5	1	4	1	3	1	5	3	5	1	1	5	5	3	4	5	1
194	1	2	21.1421	5		3	2	2	1	23	23	25	3	3	24	3	2	23	3	23	23	3	12	12	23	3	24	24	12	24	12	34	2	24	2	2
196	1	1	19.4235	1		2	2	2	2	4	1	4	2	4	2	4	2	4	2	4	1	2	1	5	1	4	2	5	2	4	4	4	3	4	2	4
197	1	1	19.7557	1		2	2	2	1	4	1	5	1	5	1	5	1	34	35	23	1	34	1	34	1	3	1	5	1	35	5	5	23	4	4	5
198	1	1	18.5944	2		4	1	3	1	4	2	4	1	3	2	4	2	3	2	5	1	3	3	4	1	3	2	4	1	3	4	4	3	4	2	4
201	1	1	23.4262	1	5	3	3	2	23	3	2	34	2	3	34	34	3	2	3	1	23	4	2	3	2	3	4	23	23	2	3	2	4	3	2	3
203	1	1	19.2231	1		2	2	3	1	4	2	4	2	4	2	5	2	4	3	5	1	3	2	4	1	5	2	5	2	3	3	4	2	3	3	4
206	1	2	17.7488	1		3	1	2	1	3	4	3	1	4	3	4	2	4	3	5	2	3	2	3	1	3	2	5	2	4	4	4	3	3	2	4
207	1	2	18.4049	2		3	1	2	24	34	4	24	3	23	3	3	3	2	3	1	24	23	34	3	24	2	3	2	4	2	3	2	4	3	4	3
208	1	2	19.3301	2		3	1	2	2	3	34	34	1	3	3	4	2	12	3	34	2	3	2	34	2	3	2	34	23	3	3	4	3	4	3	2
210	1	2	18.8771	2		3	1	3	2	3	4	3	2	4	2	4	2	4	3	3	2	2	2	4	1	4	1	3	4	4	3	5	3	3	2	5
211	1	1	18.9073	4		2	1	3	2	2	24	4	1	4	2	5	2	24	4	5	1	4	24	4	1	24	24	5	1	24	2	4	2	4	24	5
217	1	2	19.278	2		4	1	2	2	4	3	5	3	5	1	2	1	3	1	3	1	1	1	1	2	5	3	4	1	4	5	5	2	5	3	5
220	1	2	18.9897	2		2	1	2	3	3	1	4	2	2	3	3	3	3	3	1	3	3	3	3	1	3	3	4	2	4	3	4	3	3	4	3
222	1	1	18.545	2		3	1	2	2	4	2	5	1	1	2	4	1	2	3	5	2	4	1	5	2	3	3	5	1	2	3	5	2	4	1	4
223	1	2	19.3631	1		3	1	1	34	34	4	12	4	12	5	12	3	1	3	12	34	3	2	3	5	12	3	1	4	1	12	12	4	3	4	12
225	1	1	18.7728	2		2	1	3	1	4	23	5	1	34	1	34	2	3	2	5	2	34	2	3	1	4	3	5	2	3	5	5	2	4	2	5
226	1	1	18.6438	4		2	1	3	1	4	3	25	1	4	24	5	1	4	4	1	1	3	1	3	1	3	4	5	2	1	3	4	3	4	1	2
228	1	1	18.9211	2		1	1	2	3	3	3	3	3	4	3	4	2	3	3	3	3	4	3	3	3	3	4	3	3	3	3	3	2	3	3	3
230	1	2	19.2203	2		2	1	3	1	5	2	5	2	3	3	5	1	1	3	4	1	5	2	1	1	3	2	5	1	1	3	5	2	5	2	5
232	1	1	20.1126	1		3	2	1	1	5	1	5	1	3	1	5	1	3	3	5	1	5	1	5	1	3	5	5	1	5	3	5	1	5	1	2
234	1	2	19.1407	4	2	2	2	2	23	3	23	4	23	23	1	4	34	1	3	5	23	3	1	4	1	3	2	4	3	2	3	5	3	4	4	5
236	1	2	18.7316	1		3	1	3	1	5	1	5	1	1	1	4	1	1	3	5	1	4	2	3	1	3	5	5	2	3	3	4	2	3	2	4
237	1	2	22.2567			3	4	2	2	4	1	4	1	4	3	5	1	1	2	5	1	2	1	4	1	5	2	5	1	5	5	5	1	4	1	5
238	1	2	19.558	3		2	1	1	3	4	2	34	2	1	3	2	2	4	2	2	3	4	2	4	3	2	3	2	3	1	4	3	3	4	4	4
240	1	1	18.7234	1		2	1	3	2	4	3	3	1	3	3	5	2	3	3	5	2	3	3	3	1	3	4	5	3	4	5	5	3	3	5	5
243	1	2	19.9012	3	5	2	1	3	1	4	1	5	1	1	2	5	2	23	3	2	1	3	12	2	1	3	2	5	1	4	2	5	3	5	2	5
244	1	2	18.5312	2		1	1	1	5	1	5	1	4	1	5	1	5	1	4	1	5	2	3	1	5	1	5	1	5	1	1	1	5	1	5	1
246	1	1	19.0474	2		3	1	2	1	5	1	4	1	5	2	4	1	24	2	4	1	4	1	5	1	4	1	5	2	3	3	5	2	4	1	4
248	1	1	35.4976	1		2	3	2	1	5	5	1	1	3	2	5	1	3	3	3	2	2	1	1	1	5	3	5	1	1	1	5	3	3	1	4
252	1	2	19.116	1		3	1	1	4	5	2	4	1	3	3	3	3	3	1	5	4	2	3	3	2	5	4	5	1	5	1	5	4	5	3	3
103	2	1	19.4125	2		2	2	3	5	2	5	1	5	2	4	1	5	24	5	1	5	2	5	1	5	2	5	1	5	1	1	1	4	2	4	2
105	2	1	19.3411	2		1	2	1	2	5	2	4	1	4	1	34	1	4	3	5	2	5	34	4	1	5	1	3	2	4	3	5	1	34	1	4
106	2	1	18.4132	2		1	1	1	34	3	3	23	34	3	3	3	3	4	3	3	23	2	3	3	3	3	4	3	3	23	23	34	23	3	34	3
107	2	1	18.7509	1		2	1	2	4	2	4	2	5	3	4	2	4	4	3	1	5	2	5	2	5	3	2	1	5	1	2	3	4	3	5	1
108	2	1	18.0865	5		3	1	3	35	3	4	23	3	3	34	1	5	4	3	2	5	3	4	3	4	2	5	1	5	2	3	2	3	3	25	3
109	2	2	19.0583	2		3	1	2	4	5	24	1	24	3	2	3	2	4	3	24	24	4	4	4	24	3	4	1	5	2	4	3	1	2	2	3
110	2	2	18.7591	1		2	1	2	24	2	3	3	34	3	23	2	4	24	3	23	4	2	4	2	34	1	2	2	2	1	4	3	4	2	2	5
119	2	1	18.9485	4	2	2	1	3	5	2	5	1	5	3	4	1	5	24	2	1	5	2	5	1	5	2	3	1	5	1	1	2	3	2	5	2
120	2	1	19.7117	1		2	2	2	24	2	2	23	4	2	2	3	5	3	4	2	24	1	4	5	2	3	24	12	4	2	12	24	4	3	2	2
122	2	2	21.1421	2		2	3	2	2	23	23	3	4	3	3	1	4	4	3	2	4	3	4	3	4	3	2	12	4	2	3	24	3	3	24	3
125	2	1	21.0707	1		2	2	2	4	2	4	2	5	3	34	2	25	3	3	1	4	3	34	13	5	2	2	1	2	1	3	13	24	3	5	3
126	2	1	18.1853	1		2	1	3	4	2	5	1	5	3	3	2	5	4	4	1	2	3	2	1	5	2	3	1	5	2	4	2	3	2	4	4
129	2	1	20.442	1		2	3	3	5	2	3	1	5	3	2	1	5	3	4	2	5	2	4	1	5	1	1	1	5	1	12	12	34	2	1	2
131	2	1	18.9266	1		2	1	2	4	2	5	2	4	3	4	1	3	24	3	1	4	3	4	2	4	3	3	1	4	1	24	2	4	2	4	2
132	2	1	18.4049	5	5	2	1		5	1	5	1	5	5	5	1	5	1	5	1	5	1	5	1	5	1	1	1	5	1	1	1	5	1	5	1
133	2	1	18.9623	1		2	1		5	24	5	1	5	15	4	1	5	24	3	1	5	3	5	1	5	3	4	1	1	1	24	2	3	1	5	5
134	2	1	19.0309	1		2	1	3	5	2	5	2	5	3	24	23	1	23	3	1	34	3	4	1	1	23	5	1	23	13	3	23	3	1	4	23
138	2	1	19.7392	3		2	2	3	5	1	4	1	4	3	5	1	5	1	3	1	5	2	5	5	5	1	5	1	5	1	3	1	4	1	5	3
139	2	1	18.9979	1		2	1	3	45	23	3	2	4	4	4	1	45	3	3	3	5	3	4	3	5	3	24	1	45	12	4	24	3	2	45	3
141	2	1	19.6678	3		2	2	2	5	5	3	1	1	23	34	1	4	12	3	1	5	34	4	2	4	1	1	1	4	1	1	1	3	2	5	1
142	2	2	20.4502	2		1	2	1	1	5	1	5	1	1	1	5	1	5	1	5	1	5	1	5	1	5	5	5	1	5	1	5	1	5	1	5
143	2	2	18.825	2		4	1	2	23	34	1	4	3	34	1	3	12	34	34	34	2	2	2	4	23	45	45	3	23	4	5	45	2	4	1	34
144	2	1	18.2292	1		2	1	3	5	2	5	1	5	2	4	1	5	2	3	1	5	2	5	1	5	2	2	1	5	1	1	2	4	1	5	1
145	2	2	21.0734	2		1	3	1	1	4	1	5	1	2	1	4	1	1	3	3	1	5	1	5	1	1	1	5	1	5	5	5	1	5	1	5
151	2	1	18.7481	4		2	1	3	5	2	4	1	4	3	4	1	5	4	2	2	5	2	5	2	5	3	1	1	4	1	2	1	4	1	4	2
152	2	2	19.116	1		2	1	2	1	3	5	3	5	5	3	1	5	1	3	1	3	4	5	2	5	1	5	1	1	1	1	2	3	3	5	1
153	2	2	19.418	1		3	2	3	4	1	2	4	3	1	2	1	3	2	2	3	4	2	2	5	4	2	4	1	2	1	3	12	4	4	5	2
156	2	2	20.291	2		1	2	2	24	5	1	5	1	3	1	4	2	4	3	5	2	5	2	4	1	4	4	34	2	4	4	4	1	4	1	4
157	2	1	19.2807	2		3	1	3	5	1	5	1	5	1	4	1	5	2	5	1	5	1	5	1	5	1	4	1	5	1	1	1	2	1	5	1
160	2	2	20.0604	1		1	2	1	2	4	1	3	3	2	2	4	1	4	3	3	2	4	1	3	3	5	4	4	2	4	4	4	2	4	1	2
162	2	2	20.0933	2		1	2	2	23	4	12	5	1	3	1	23	1	5	34	45	1	5	1	34	1	45	1	5	1	34	5	34	1	4	1	23
164	2	1	19.6156	2	3	2	1	3	5	2	3	3	4	3	4	2	3	15	3	2	5	2	4	3	4	3	3	2	4	1	3	2	4	3	4	3
166	2	2	19.5003	1		1	2	1	23	34	45	2	5	34	3	2	3	4	4	1	2	3	3	2	3	2	4	23	34	2	5	23	34	3	4	1
167	2	2	18.8689	4		2	1	3	4	3	5	2	5	2	4	1	4	3	4	1	5	4	5	5	5	2	4	1	4	2	2	3	3	1	4	2
169	2	1	19.083	2			1	1	3	3	2	4	2	3	3	3	2	4	3	4	3	2	3	3	2	101	4	101	3	3	101	4	3	4	2	2
170	2	2	19.2944	1		2	1	2	25	2	5	23	4	3	23	1	5	2	3	1	3	2	5	1	1	3	2	1	4	3	2	3	4	3	5	3
173	2	1	18.5477	2		3	1	2	3	4	4	2	4	3	2	2	4	2	3	2	3	3	4	2	2	3	3	2	4	2	3	2	2	3	2	3
177	2	1	18.9101	1		2	1	2	4	4	5	3	5	4	4	1	2	2	3	24	3	24	4	3	5	2	24	1	5	1	3	14	4	3	5	3
179	2	1	18.814	1		3	1	2	5	23	5	3	5	24	5	2	4	14	3	23	4	1	5	3	5	24	24	2	4	2	4	24	4	3	34	24
180	2	1	18.6054	1		2	1	2	4	3	4	3	5	2	4	1	1	2	3	2	4	2	4	1	5	2	4	1	1	1	2	2	4	3	4	2
181	2	1	18.6356	1		2	1	2	5	1	4	1	5	1	5	1	5	1	3	1	5	1	5	1	5	1	5	1	5	1	3	1	5	1	5	5
183	2	2	18.4434	2		2	2	2	15	3	2	1	3	2	4	1	1	3	3	2	5	1	3	3	1	3	3	1	1	1	1	1	3	3	3	3
185	2	1	18.49	1		2	1	2	3	2	2	3	4	4	3	2	4	4	3	1	24	2	3	2	5	3	24	13	5	1	24	24	4	24	24	3
187	2	1	20.2251	1		2	2	1	5	1	2	1	5	3	5	1	5	3	3	1	5	2	4	1	5	1	2	1	5	1	3	1	4	1	5	3
189	2	1	18.4132	2	5	2	1	2	3	3	3	2	23	3	23	23	2	34	3	2	3	2	34	23	34	34	4	3	23	3	3	34	3	3	34	3
193	2	1	19.558	1		3	2	3	5	1	4	13	4	3	4	13	35	3	3	1	5	13	45	13	5	3	34	1	5	1	3	23	35	2	5	35
195	2	1	18.4516	2		3	1	3	5	1	5	1	5	2	5	1	5	2	4	1	5	1	5	1	5	1	2	1	5	1	1	1	4	5	5	1
199	2	1	19.4207	4		2	2	3	5	4	4	12	4	3	4	2	4	23	5	2	45	3	45	12	4	1	5	1	45	1	1	12	4	2	4	12
200	2	1	19.2395	4	2	2	1	3	45	4	34	1	5	2	45	12	5	2	3	1	45	23	5	1	5	3	12	1	4	1	1	1	3	1	5	24
202	2	2	20.8044	3		2	2	2	2	3	5	12	5	23	23	2	3	3	5	1	12	3	5	2	5	2	5	12	3	12	2	23	2	12	12	1
204	2	1	19.7392	3		2	2	3	5	2	3	1	5	3	5	1	5	1	3	1	5	2	4	1	4	1	1	1	4	1	3	1	4	2	5	3
205	2	1	19.0995	4		3	1	3	45	3	45	12	45	34	45	12	45	2	3	12	45	12	45	2	45	23	23	12	45	12	12	23	45	23	45	12
209	2	2	19.5937	2		3	1	2	3	3	2	2	3	3	4	2	3	5	3	2	4	23	5	2	5	2	45	2	2	23	3	3	4	3	3	2
212	2	2	19.5251	1		4	2	2	5	1	25	1	5	1	4	13	5	1	1	1	5	1	5	1	5	1	5	1	5	1	1	35	5	2	5	1
213	2	2	19.1572	2		3	1	3	5	5	4	1	4	3	5	2	5	3	5	2	4	3	4	5	5	1	1	1	5	1	2	3	5	1	5	5
214	2	1	18.696	1		4	1	2	2	4	2	3	2	4	2	3	3	4	3	5	2	3	2	3	1	4	4	3	4	2	4	4	3	4	1	4
215	2	2	19.4427	3	4	3	1	2	23	23	23	23	23	23	23	23	23	23	23	23	23	23	23	23	23	23	23	23	23	23	23	23	23	23	23	23
216	2	1	18.394	2			1	3	5	1	4	1	5	2	5	1	5	1	4	1	5	2	5	2	5	1	1	1	5	1	1	1	5	1	5	1
218	2	2	18.5587	3		3	1	2	2	5	1	4	4	3	1	3	2	5	3	34	2	3	1	3	3	3	3	3	3	34	3	4	3	3	34	3
219	2	1	18.232	1		3	1	2	3	4	1	34	3	2	3	2	4	3	3	2	3	34	34	3	3	3	3	23	4	2	2	24	2	3	2	2
221	2	2	18.3226	1		4	1	2	3	3	2	2	3	2	2	2	3	2	2	1	4	5	4	2	4	2	2	3	3	2	2	3	2	2	3	3
224	2	1	19.2011	1		2	2	2	4	2	5	1	4	35	34	2	5	4	3	2	23	2	4	2	23	2	24	2	5	1	2	1	24	2	4	35
227	2	1	18.5614	4		2	1	2	4	2	5	2	5	3	4	2	5	2	3	2	4	2	4	3	4	3	23	12	4	2	3	34	4	23	34	24
229	2	1	18.6246	2		1	1	1	24	3	34	3	2	3	3	3	3	4	3	4	3	3	3	4	2	4	4	3	2	4	4	4	3	3	2	3
231	2	1	19.4317	2	5	2	2	3	1	1	4	1	5	2	3	1	5	15	3	2	4	1	34	2	45	3	1	1	1	1	2	24	4	1	5	1
233	2	2	21.208	2		2	3	3	5	2	4	1	3	1	5	1	5	1	5	4	5	2	5	1	4	2	3	1	4	1	1	1	4	2	4	1
235	2	1	19.698	1		2	2	2	5	5	5	2	5	1	4	1	5	2	3	1	5	2	5	2	5	3	3	1	5	1	1	1	4	2	5	3
239	2	2	22.4242	2	1	2	4	2	4	4	2	1	4	1	2	1	5	1	3	1	5	3	5	1	5	2	4	1	5	1	1	1	4	1	5	1
241	2	2	18.6465	2		1	1	1	1	4	1	4	3	4	2	5	2	4	3	5	1	34	4	4	2	5	4	5	1	4	34	5	1	4	1	2
242	2	2	18.6026	4		2	1	3	5	3	2	1	4	3	4	3	4	3	3	2	4	2	4	2	4	3	3	1	5	2	3	2	4	2	4	3
245	2	2	18.803	2		2	1	2	5	2	4	2	5	3	4	2	5	3	3	2	4	3	4	3	4	2	1	1	5	5	2	2	4	3	5	4
247	2	2	18.7481	4		3	1	3	4	3	3	2	3	3	3	3	3	3	3	3	3	3	3	3	3	3	3	3	3	3	3	3	3	3	3	3
249	2	2	18.9073	2		3	1	2	5	2	4	2	5	1	4	4	2	3	4	4	3	3	3	3	3	3	5	2	4	4	1	3	5	3	2	2
250	2	2	19.2807	2		3	1	2	3	4	3	4	5	2	4	3	1	4	2	3	4	3	5	3	5	4	2	2	1	3	4	4	2	3	4	3
251	2	2	22.3967	3		2	3	2	25	2	4	1	4	3	4	2	5	4	3	2	3	2	3	2	4	2	4	1	5	4	4	2	4	3	4	2
253	2	2	20.5463	2		3	2	3	1	1	34	1	5	1	5	1	3	5	4	1	5	1	3	2	5	12	4	1	5	1	1	1	3	1	5	1
